# Supplementary material for: Transcription Factor VmGAL4 Governs Vegetative Growth, Development, and Virulence in Valsa mali
Source: J Fungi (Basel). 2026 Jul 12;12(7):511. doi: 10.3390/jof12070511 (PMC13412484; doi:10.3390/jof12070511)
Supplement: Supplementary file 1 [file jof-12-00511-s001.zip]

Archive with 1 entries (1 files):
- jof-4393707-supplementary.pdf
